# Supplementary material for: Targeting the Kynureninase–HDAC6–Complement Axis as a Novel Therapeutic Strategy in Glioblastoma
Source: Epigenomes. 2025 Jul 28;9(3):27. doi: 10.3390/epigenomes9030027 (PMC12372027; doi:10.3390/epigenomes9030027)
Supplement: Supplementary file 1 [file epigenomes-09-00027-s001.zip]

Archive with 1 entries (1 files):
- epigenomes-3681480-supplementary.pdf
